# Supplementary material for: LPS Induces mTORC1 and mTORC2 Activation During Monocyte Adhesion
Source: Front Mol Biosci. 2018 Jul 18;5:67. doi: 10.3389/fmolb.2018.00067 (PMC6058081; doi:10.3389/fmolb.2018.00067)
Supplement: Supplementary file 1 [file Data_Sheet_1.ZIP]

Archive with 11 entries (10 files):
- 327021_images_1/
- 327021_images_1/Fig 6B P-S6K (T389).tif
- 327021_images_1/Fig 6B S6K.tif
- 327021_images_1/Figure 2A mTOR.tif
- 327021_images_1/Figure 2A P-mTOR (S2481).tif
- 327021_images_1/Figure 2A P-PKB (S473).tif
- 327021_images_1/Figure 2A PKB.tif
- 327021_images_1/Figure 6A  mTOR.tif
- 327021_images_1/Figure 6A  P-mTOR (S2448).tif
- 327021_images_1/Figure 6A  P-S6K (T389).tif
- 327021_images_1/Figure 6A S6K.tif
