# Supplementary material for: LPS Induces mTORC1 and mTORC2 Activation During Monocyte Adhesion
Source: Front Mol Biosci. 2018 Jul 18;5:67. doi: 10.3389/fmolb.2018.00067 (PMC6058081; doi:10.3389/fmolb.2018.00067)
Supplement: Supplementary file 2 [file Data_Sheet_2.ZIP]

Archive with 9 entries (8 files):
- 327021_images_2/
- 327021_images_2/Figure 7A ERK1_2.tif
- 327021_images_2/Figure 7A P-ERK1_2 (T202_Y204).tif
- 327021_images_2/Figure 7B ERK.tif
- 327021_images_2/Figure 7B P-ERK.tif
- 327021_images_2/Figure 7C ERK.tif
- 327021_images_2/Figure 7C P-ERK.tif
- 327021_images_2/Figure 7D P-S6K.tif
- 327021_images_2/Figure 7D S6K.tif
