# Supplementary material for: LPS Induces mTORC1 and mTORC2 Activation During Monocyte Adhesion
Source: Front Mol Biosci. 2018 Jul 18;5:67. doi: 10.3389/fmolb.2018.00067 (PMC6058081; doi:10.3389/fmolb.2018.00067)
Supplement: Supplementary file 3 [file Data_Sheet_3.ZIP]

Archive with 10 entries (9 files):
- 327021_images_3/
- 327021_images_3/Figure 8A  P-S6K (T389).tif
- 327021_images_3/Figure 8A mTOR.tif
- 327021_images_3/Figure 8A S6K.tif
- 327021_images_3/Figure 8B P-S6K (T389).tif
- 327021_images_3/Figure 8B S6K.tif
- 327021_images_3/Figure 8C mTOR.tif
- 327021_images_3/Figure 8C P-mTOR (S2481).tif
- 327021_images_3/Figure 8C P-PKB (S473).tif
- 327021_images_3/Figure 8C PKB.tif
