# Supplementary material for: LPS Induces mTORC1 and mTORC2 Activation During Monocyte Adhesion
Source: Front Mol Biosci. 2018 Jul 18;5:67. doi: 10.3389/fmolb.2018.00067 (PMC6058081; doi:10.3389/fmolb.2018.00067)
Supplement: Supplementary file 4 [file Data_Sheet_4.ZIP]

Archive with 11 entries (10 files):
- 327021_images_4/
- 327021_images_4/Figure 8D  ERK1_2.tif
- 327021_images_4/Figure 8D  P-ERK1_2 (T202_Y204).tif
- 327021_images_4/Figure 8E ERK1_2.tif
- 327021_images_4/Figure 8E P-ERK1_2 (T202_Y204).tif
- 327021_images_4/Figure 8F ERK1_2.tif
- 327021_images_4/Figure 8F P-ERK1_2 (T202_Y204).tif
- 327021_images_4/Figure 8G  P-TSC2 (S664).tif
- 327021_images_4/Figure 8G TSC2.tif
- 327021_images_4/Figure 8H P-S6K (T389).tif
- 327021_images_4/Figure 8H S6K.tif
